# Supplementary material for: Anacardic Acids from Amphipterygium adstringens Confer Cytoprotection against 5-Fluorouracil and Carboplatin Induced Blood Cell Toxicity While Increasing Antitumoral Activity and Survival in an Animal Model of Breast Cancer
Source: Molecules. 2021 May 28;26(11):3241. doi: 10.3390/molecules26113241 (PMC8198955; doi:10.3390/molecules26113241)
Supplement: Supplementary file 1 [file molecules-26-03241-s001.zip]

Archive with 1 entries (1 files):
- molecules-1206546-supplementary.pdf
